# Supplementary material for: PD-1 Expression Promotes Immune Evasion in B-ALL
Source: Hematol Rep. 2025 Nov 12;17(6):61. doi: 10.3390/hematolrep17060061 (PMC12641702; doi:10.3390/hematolrep17060061)
Supplement: Supplementary file 1 [file hematolrep-17-00061-s001.zip]

Archive with 1 entries (1 files):
- hematolrep-3738887-supplementary.pdf
